# Supplementary material for: Straw Compost Products Improve Corn Growth in Association with Rhizosphere Microbial Community in Acidic Soil
Source: Plants (Basel). 2026 Mar 12;15(6):879. doi: 10.3390/plants15060879 (PMC13030678; doi:10.3390/plants15060879)
Supplement: Supplementary file 1 [file plants-15-00879-s001.zip]

Archive with 1 entries (1 files):
- plants-4116665-supplementary.pdf
